# Supplementary material for: Cytotoxic and Antibacterial Meroterpenoids Isolated from the Marine-Derived Fungus Talaromyces sp. M27416
Source: Mar Drugs. 2024 Apr 20;22(4):186. doi: 10.3390/md22040186 (PMC11051162; doi:10.3390/md22040186)
Supplement: Supplementary file 1 [file marinedrugs-22-00186-s001.zip]

Archive with 1 entries (1 files):
- marinedrugs-2954260-supplementary.pdf
